# Supplementary material for: Diagnostic rate of germline pathogenic variants in pancreatic ductal adenocarcinoma patients using whole genome sequencing
Source: Front Genet. 2023 May 10;14:1172365. doi: 10.3389/fgene.2023.1172365 (PMC10205989; doi:10.3389/fgene.2023.1172365)
Supplement: Supplementary file 1 [file DataSheet3.ZIP]

Archive with 1 entries (1 files):
- Lollipop_plot.R
