# Supplementary material for: Diagnostic rate of germline pathogenic variants in pancreatic ductal adenocarcinoma patients using whole genome sequencing
Source: Front Genet. 2023 May 10;14:1172365. doi: 10.3389/fgene.2023.1172365 (PMC10205989; doi:10.3389/fgene.2023.1172365)
Supplement: Supplementary file 1 [file DataSheet3.ZIP › Lollipop_plot.R]

library(maftools)
library(data.table)
library(export)

dt <- fread("RAW_data_PDAC_WGS_SNV_750genes.txt")
colnames(dt)[colnames(dt)=="refGene_Gene-refGene"] <- "Gene.refGene"
colnames(dt)[colnames(dt)=="refGene_Func-refGene"] <- "Func.refGene"
colnames(dt)[colnames(dt)=="refGene_GeneDetail-refGene"] <- "GeneDetail.refGene"
colnames(dt)[colnames(dt)=="refGene_ExonicFunc-refGene"] <- "ExonicFunc.refGene"
colnames(dt)[colnames(dt)=="refGene_AAChange-refGene"] <- "AAChange.refGene"
maf <- annovarToMaf(dt, Center ='NA', refBuild='hg38', tsbCol='Segregation_co-occurrence', table='refGene', sep="\t")
refSeqID <- sapply(strsplit(maf@data[["HGMD-tx_transcript-NCBI"]], split = "\\."), `[`, 1)
names(refSeqID) <- maf@data[["Hugo_Symbol"]]
genelist <- c("ATM", "BRCA1", "BRCA2", "POLQ", "SPINK1", "CASP8")
refSeqID[names(refSeqID)==genelist[3]] <- "NM_000059"
refSeqID[names(refSeqID)==genelist[5]] <- "NM_003122"
maf@data[["HGMD-tx_protein"]][names(refSeqID)==genelist[3]] <- "R2659"
maf@data[["HGMD-tx_protein"]][names(refSeqID)==genelist[5]] <- "R65"
for (i in c(1:length(genelist))) {
  lollipopPlot(maf=maf, gene=genelist[i], AACol='HGMD-tx_protein', refSeqID = refSeqID[names(refSeqID)==genelist[i]],
               showMutationRate = F, labelPos='all')
  graph2ppt(file="lollipop.pptx", width= 8, height = 4, append = T)
}
